# Supplementary material for: Comparative Studies on Carbon Paste Electrode Modified with Electroactive Polyamic Acid and Corresponding Polyimide without/with Attached Sulfonated Group for Electrochemical Sensing of Ascorbic Acid
Source: Polymers (Basel). 2022 Aug 25;14(17):3487. doi: 10.3390/polym14173487 (PMC9460801; doi:10.3390/polym14173487)
Supplement: Supplementary file 1 [file polymers-14-03487-s001.zip]

Archive with 1 entries (1 files):
- polymers-1878032-supplementary.pdf
